# Supplementary material for: Treatment of contagious bovine pleuropneumonia as a potential driver for antimicrobial resistance in pastoral production systems of Kenya
Source: Sci Rep. 2026 Mar 4;16:12086. doi: 10.1038/s41598-026-41713-x (PMC13076594; doi:10.1038/s41598-026-41713-x)
Supplement: Supplementary file 1 — Supplementary Material 1 [file 41598_2026_41713_MOESM1_ESM.csv]

hhid	gender of respondent	disease start	cbp_status at the visit	end of disease	herdsize	total_diseased	no_death	was treatment offered	drugs used	Oxytetracycline	% Oxytet used	5 % Oxtytet	10 % Oxytet	20 % oxytet	30 % Oxytet	Dont know %oxytet	no_injection_oxytet	oxyt_withdrawal	Withdrawal_oxytet	pen&strep	no_inject_penstrep	Penst_withdraw	Withdrawal_penstrep	Tylosine	no_inject_tylosine	tylosine_withraw	Withdrawal_tylosine	Multivitamin	no_inject_multivit	Withdrawal_multivit	Antihistamine	no_inject_antihistamine	hist_withdraw	Withdrawal_antihistamine	Diminazine	no_inject_Diminazine	dim_withraw	Withdrawal_Diminazine	Dewormer	no_admin_Dewormer	dew_withdrawal	Withdrawal_Dewormer	Did the animal recover after treatment?	Have you vaccinated your animals against CBPP?	If yes, when were the animals vaccinated?	If yes, when were the animals vaccinated?/Vaccinated before the onset of disease	If yes, when were the animals vaccinated?/Vaccinated during the disease period	If yes, when were the animals vaccinated?/Vaccinated after the disease had settled	Did you borrow money or sell assets to cover costs? Yes/No
hh01	Male	4/1/2025	not active	6/15/2025	7	4	0	Yes	Oxytetracycline Tylosine pen&strep Antihistamine Multivitamin	1	20 percent	0	0	1	0	0	1	no		1	2	yes	6-10days	1	1	yes	6-10days	1	1	3-5days	1	1	yes	3-5days	0		na		0		na		No	No					No
hh02	Male	6/4/2025	not active	12/31/2025	40	20	2	Yes	pen&strep Tylosine Diminazine Oxytetracycline	1	10 percent	0	1	0	0	0	1	no	0 days	1	1	no	0 days	1	1	no	0 days	0			0		na		1	1	none	0 days	0		na		Yes	No					Yes
hh03	Male	1/1/2025	not active	3/31/2025	17	17	2	Yes	Tylosine pen&strep Diminazine	0								na		1	3	no	0 days	1	3	no	0 days	0			0		na		1	1	none	0 days	0		na		Yes	No					Yes
hh04	Male	4/15/2023	not active	8/31/2024	96	20	8	Yes	Oxytetracycline pen&strep	1							1	no	0 days	1	3	no	0 days	0	0	na	NA	0	0	NA	0	0	na	NA	0	0	na	NA	0	0	na	NA	Yes	No					No
hh05	Female	2/15/2023	not active	2/15/2024	70	70	50	Yes	Oxytetracycline pen&strep	1							1	no	NA	1	3	na	NA	0	0	na	NA	0	0	NA	0	0	na	NA	0	0	na	NA	0	0	na	NA	Yes	No					No
hh06	Male	3/1/2025	not active	5/31/2025	34	3	1	Yes	Oxytetracycline pen&strep Tylosine Other	1							6	no	0 days	1	3	no	0 days	1	7	no	0 days	0	0	NA	0	0	na	NA	0	0	na	NA	0	0	na	NA	Yes	No					Yes
hh07	Male	6/4/2025	not active	12/31/2024	20	20	2	Yes	pen&strep Tylosine Diminazine Oxytetracycline	1	10 percent	0	1	0	0	0	1	no	0 days	1	1	no	0 days	1	1	no	0 days	0			0		na		1	1	none	0 days	0		na		Yes	No					Yes
hh08	Male	1/1/2023	not active	1/31/2023	96	60	35	Yes	Oxytetracycline pen&strep Tylosine Multivitamin Antihistamine Diminazine	1							3	no	0 days	1	4	no	0 days	1	2	no	0 days	1	2	0 days	0	0	na	NA	1	2	none	0 days	0	0	na	NA	Yes	Yes	Vaccinated after the disease had settled	0	0	1	Yes
hh09	Male	1/1/2025	not active	3/31/2025	17	17	2	Yes	Tylosine pen&strep Diminazine	0								na		1	3	no	0 days	1	3	no	0 days	0			0		na		1	1	none	0 days	0		na		Yes	No					Yes
hh10	Male	6/1/2024	not active	3/31/2025	81	7	3	Yes	Tylosine	0								na		0		na		1	3	no	0 days	0			0		na		0		na		0		na		Yes	No					No
hh11	Male	5/1/2022	not active	7/1/2024	300	60	20	Yes	pen&strep Oxytetracycline	1	30 percent	0	0	0	1	0	7	no	NA	1	3	na	NA	0		na		0			0		na		0		na		0		na		Yes	No					Yes
hh12	Female	5/1/2025	active		7	1	0	Yes	Tylosine Oxytetracycline	1	20 percent	0	0	1	0	0	3	no	0 days	0		na		1	5	no	0 days	0			0		na		0		na		0		na		No	Yes	Vaccinated before the onset of disease	1	0	0	Yes
hh13	Female	4/1/2025	active		5	4	0	Yes	Oxytetracycline pen&strep Tylosine	1	30 percent	0	0	0	1	0	3	no	0 days	1	3	no	0 days	1	3	no	0 days	0			0		na		0		na		0		na		Yes	Yes	Vaccinated during the disease period	0	1	0	Yes
hh14	Male	6/17/2023	not active	8/10/2024	32	1	0	Yes	Tylosine	0								na		0		na		1	4	na		0			0		na		0		na		0		na		Yes	No					No
hh15	Female	4/23/2023	not active	5/2/2024	3	1	0	Yes	pen&strep Tylosine	0								na		1	3	na	NA	1	6	na	NA	0			0		na		0		na		0		na		Yes	No					No
hh16	Male	10/9/2024	not active	1/6/2025	80	6	1	Yes	Tylosine pen&strep	0								na		1	4	na	NA	1	4	na		0			0		na		0		na		0		na		Yes	No					No
hh17	Female	1/24/2023	active		14	2	0	Yes	Oxytetracycline Tylosine	1	30 percent	0	0	0	1	0	3	no		0		na		1	3	yes	3-5days	0			0		na		0		na		0		na		Yes	No					No
hh18	Male	9/16/2023	not active	2/28/2024	158	8	0	Yes	pen&strep	0								na		1	2	na		0		na		0			0		na		0		na		0		na		Yes	No					No
hh19	Male	8/1/2024	not active	1/1/2025	11	7	0	Yes	pen&strep Oxytetracycline	1	30 percent	0	0	0	1	0	7	no	0 days	1	7	no	0 days	0		na		0			0		na		0		na		0		na		Yes	No					Yes
hh20	Male	8/15/2024	not active	1/1/2025	9	4	1	Yes	Oxytetracycline pen&strep	1	30 percent	0	0	0	1	0	7	no	0 days	1	7	no	0 days	0		na		0			0		na		0		na		0		na		No	No					Yes
hh21	Male	9/15/2022	not active	3/1/2023	37	21	9	Yes	Tylosine Oxytetracycline	1	20 percent 30 percent	0	0	1	1	0	3	no	0 days	0		na		1	3	no	0 days	0			0		na		0		na		0		na		Yes	No					Yes
hh22	Female	9/15/2022	not active	12/15/2022	13	7	0	Yes	Oxytetracycline pen&strep Tylosine	1	20 percent 30 percent	0	0	1	1	0	3	no	0 days	1	3	no	0 days	1	3	no	0 days	0			0		na		0		na		0		na		Yes	No					Yes
hh23	Male	8/15/2024	not active	9/1/2024	5	2	0	Yes	Oxytetracycline pen&strep Tylosine	1	20 percent 30 percent	0	0	1	1	0	3	no	0 days	1	3	no	0 days	1	3	no	0 days	0			0		na		0		na		0		na		Yes	No					Yes
hh24	Male	8/15/2022	not active	12/15/2022	321	87	51	Yes	Oxytetracycline pen&strep Tylosine	1	20 percent 30 percent	0	0	1	1	0	3	no	0 days	1	3	no	0 days	1	3	no	0 days	0			0		na		0		na		0		na		Yes	No					Yes
hh25	Male	9/15/2024	not active	1/1/2025	7	3	0	Yes	Oxytetracycline pen&strep Tylosine	1	10 percent 20 percent 30 percent	0	1	1	1	0	7	no	0 days	1	7	no	0 days	1	7	no	0 days	0			0		na		0		na		0		na		Yes	No					Yes
hh26	Female	6/15/2024	not active	9/1/2024	17	4	0	Yes	Oxytetracycline pen&strep Tylosine	1	20 percent 30 percent	0	0	1	1	0	7	no	0 days	1	7	no	0 days	1	7	no	0 days	0			0		na		0		na		0		na		Yes	No					Yes
hh27	Male	6/15/2023	not active	12/1/2024	21	5	0	Yes	Oxytetracycline pen&strep Tylosine	1	20 percent 30 percent	0	0	1	1	0	3	no	0 days	1	3	no	0 days	1	3	no	0 days	0			0		na		0		na		0		na		Yes	No					Yes
hh28	Male	11/1/2023	active		21	21	6	Yes	Oxytetracycline Diminazine	1	10 percent 20 percent 30 percent	0	1	1	1	0	3	no		0		na		0		na		0			0		na		1	3	none	0 days	0		na		Yes	No					Yes
hh29	Male	1/1/2022	active		40	20	4	Yes	Oxytetracycline Tylosine	1	10 percent	0	1	0	0	0	4	no	0 days	0		na		1	2	no	0 days	0			0		na		0		na		0		na		No	No					Yes
hh30	Female	11/1/2023	not active	1/1/2025	30	20	4	Yes	Oxytetracycline	1	10 percent 20 percent 30 percent	0	1	1	1	0	3	no	0 days	0		na		0		na		0			0		na		0		na		0		na		Yes	No					Yes
hh31	Female	1/1/2022	active		20	7	3	Yes	Oxytetracycline Tylosine	1	10 percent	0	1	0	0	0	5	no	0 days	0		na		1	2	no	0 days	0			0		na		0		na		0		na		No	No					Yes
hh32	Female	1/1/2023	active		34	20	4	Yes	Oxytetracycline Tylosine	1	10 percent	0	1	0	0	0	5	no	0 days	0		na		1	3	no	0 days	0			0		na		0		na		0		na		No	No					Yes
hh33	Male	10/1/2023	not active	12/31/2024	40	8	1	Yes	Oxytetracycline Dewormer	1	30 percent 20 percent	0	0	1	1	0	3	no	0 days	0		na		0		na		0			0		na		0		na		1	2	no	0 days	Yes	No					Yes
hh34	Female	1/1/2024	active		10	8	4	Yes	Oxytetracycline Other	1	5 percent 10 percent	1	1	0	0	0	5	yes	3-5days	0		na		0		na		0			0		na		0		na		1		no	0 days	No	No					Yes
hh35	Female	10/1/2023	not active	12/31/2024	20	10	3	Yes	Oxytetracycline Diminazine	1	10 percent 20 percent 30 percent	0	1	1	1	0	3	no	0 days	0		na		0		na		0			0		na		1	1	none	0 days	0		na		Yes	No					Yes
hh36	Female	1/1/2023	active		20	3	4	Yes	Other Oxytetracycline	1	Dont know	0	0	0	0	1	2	yes	6-10days	0		na		0		na		0			0		na		0		na		1		no	0 days	No	No					Yes
hh37	Female	6/12/2024	active		8	5	2	Yes	Oxytetracycline	1	20 percent 10 percent	0	1	1	0	0	5	no	0 days	0		na		0		na		0			0		na		0		na		0		na		Yes	No					No
hh38	Female	6/12/2024	active		12	5	2	Yes	Oxytetracycline Tylosine	1	20 percent 30 percent	0	0	1	1	0	5	no	0 days	0		na		1	5	no	0 days	0			0		na		0		na		0		na		Yes	No					Yes
hh39	Female	6/12/2024	active		17	8	7	Yes	Oxytetracycline Tylosine Other Dewormer	1	10 percent 30 percent 20 percent	0	1	1	1	0	7	no	0 days	0		na		1	2	no	0 days	0			0		na		0		na		1	2	no	0 days	No	No					Yes
hh40	Female	6/12/2024	active		6	6	3	Yes	Oxytetracycline Tylosine Dewormer	1	10 percent 30 percent 20 percent	0	1	1	1	0	4	no	0 days	0		na		1	4	no	0 days	0			0		na		0		na		1	4	no	0 days	Yes	No					Yes
hh41	Female	6/15/2023	not active	5/11/2025	10	6	2	Yes	Oxytetracycline Dewormer	1	20 percent	0	0	1	0	0	7	no		0		na		0		na		0			0		na		0		na		1	4	no	0 days	Yes	Yes	Vaccinated before the onset of disease	1	0	0	Yes
hh42	Female	6/12/2023	active		30	8	7	No										na				na				na							na				na				na								Yes
hh43	Female	6/12/2023	active		20	4	2	No										na				na				na							na				na				na								Yes
hh44	Female	6/12/2023	active		30	6	5	Yes	Oxytetracycline Dewormer	1	20 percent	0	0	1	0	0	3	yes	3-5days	0		na		0		na		0			0		na		0		na		1	3	yes	3-5days	Yes	No					Yes
hh45	Female	6/1/2024	not active	11/30/2024	7	3	1	Yes	Oxytetracycline Tylosine Dewormer	1	10 percent	0	1	0	0	0	3	yes	3-5days	0		na		1	3	no	0 days	0			0		na		0		na		1	1	no	0 days	Yes	No					Yes
hh46	Female	7/18/2024	not active	12/12/2024	6	2	1	Yes	Oxytetracycline pen&strep Dewormer	1	10 percent	0	1	0	0	0	2	yes	3-5days	1	2	yes	3-5days	0		na		0			0		na		0		na		1	1	yes	3-5days	Yes	No					Yes
hh47	Male	6/1/2024	not active	1/31/2025	16	5	3	Yes	Oxytetracycline Tylosine Dewormer	1	10 percent	0	1	0	0	0	2	no		0		na		1	2	yes	3-5days	0			0		na		0		na		1	2	yes	3-5days	Yes	No					Yes
hh48	Female	6/1/2024	active		15	5	2	No										na				na				na							na				na				na								No
hh49	Male	5/1/2023	not active	3/31/2025	26	26	2	Yes	Oxytetracycline Tylosine Other Diminazine	1	20 percent 30 percent	0	0	1	1	0	7	no	0 days	0		na		1	3	no	0 days	0			0		na		1	3	none	0 days	1		no	0 days	Yes	No					Yes
hh50	Female	2/1/2023	active		30	10	20	Yes	Oxytetracycline Other	1	Dont know	0	0	0	0	1	4	no	0 days	0		na		0		na		0			0		na		0		na		1		no	0 days	No	No					Yes
hh51	Male	1/1/2023	active		60	4	20	Yes	Oxytetracycline Dewormer Diminazine Other	1	10 percent	0	1	0	0	0	7	yes	6-10days	0		na		0		na		0			0		na		1	4	ye	6-10days	1	3	yes	6-10days	Yes	No					Yes
hh52	Female	12/1/2023	active		5	4	1	Yes	Other Oxytetracycline	1	Dont know 10 percent	0	1	0	0	1	5	yes	6-10days	0		na		0		na		0			0		na		0		na		1		no	0 days	Yes	No					Yes
hh53	Male	3/1/2025	active		25	4	1	Yes	Oxytetracycline	1							2	no	0 days	0	0	na	NA	0	0	na	NA	0	0	NA	0	0	na	NA	0	0	na	NA	0	0	na	NA	Yes	Yes	Vaccinated before the onset of disease	1	0	0	Yes
hh54	Male	3/1/2025	active		29	5	1	Yes	Oxytetracycline pen&strep Other	1							3	no	0 days	1	5	no	0 days	0	0	na	NA	1	1	0 days	0	0	na	NA	0	0	na	NA	0	0	na	NA	No	No					Yes
hh55	Male	12/1/2024	not active	12/31/2024	100	6	2	Yes	Tylosine Antihistamine	0							0	na		0	0	na	NA	1	3	no	0 days	0	0	NA	1	2	none	0 days	0	0	na	NA	0	0	na	NA	Yes	Yes	Vaccinated after the disease had settled	0	0	1	Yes
hh56	Male	12/1/2024	not active	12/31/2024	56	4	1	Yes	Tylosine Antihistamine	0							0	na		0	0	na	NA	1	3	no	0 days	0	0	NA	1	2	none	0 days	0	0	na	NA	0	0	na	NA	Yes						No
hh57	Male	4/1/2025	not active	4/30/2025	26	9	6	Yes	Oxytetracycline Tylosine Antihistamine	1							2	no	0 days	0	0	no	0 days	1	7	no	0 days	0	0	NA	1	7	none	0 days	0	0	na	NA	0	0	na	NA	Yes	Yes	Vaccinated before the onset of disease	1	0	0	No
hh58	Male	4/1/2025	active		96	11	2	Yes	Tylosine	0							0	na		0	0	na	NA	1	3	na	NA	0	0	NA	0	0	na	NA	0	0	na	NA	0	0	na	NA	Yes	Yes	Vaccinated during the duasease period	0	1	0	Yes
hh59	Female	1/1/2025	active		35	30	0	Yes	Oxytetracycline pen&strep	1							7	no	0 days	1	7	na	NA	0	5	na	NA	0	0	NA	0	0	na	NA	0	0	na	NA	0	0	na	NA	Yes	Yes	Vaccinated during the duasease period	0	1	0	Yes
hh60	Female	12/2/2024	active		40	5	1	Yes	Oxytetracycline Tylosine Multivitamin Antihistamine	1							2	no	0 days	0	2	no	0 days	1	2	no	0 days	1	1	0 days	1	2	none	0 days	0	1	na		1	1	no	0 days	No	Yes	Vaccinated during the duasease period	0	1	0	Yes
hh61	Male	6/15/2024	not active	8/9/2024	10	2	0	Yes	Oxytetracycline Tylosine Multivitamin	1							3	no	0 days	0	0	na		1	5	no	0 days	1	2	0 days	0	0	na		0	0	na		0	0	na		Yes	No					Yes
hh62	Female	11/15/2024	not active	2/5/2025	19	3	0	Yes	Oxytetracycline Tylosine Antihistamine	1							2	no	0 days	0	2	no	0 days	1	3	no	0 days	0	1	0 days	1	2	none	0 days	0	1	na		1	1	no	0 days	Yes	Yes	Vaccinated after the disease had settled	0	0	1	Yes
hh63	Female	12/15/2024	not active	1/16/2025	58	17	2	Yes	Oxytetracycline Tylosine Antihistamine Other	1							2	no	0 days	0	2	no	0 days	1	2	no	0 days	0	2	0 days	1	2	none	0 days	0	2	na		1	1	no	0 days	Yes	Yes	Vaccinated after the disease had settled	0	0	1	Yes
hh64	Male	1/1/2025	active		100	50	3	Yes	Oxytetracycline	1							3	yes	6-10days	0	0	no	0 days	0	0	no	0 days	0			1	0	none	0 days	0	0	na		0	0	na	0 days	No	Yes	Vaccinated during the duasease period	0	1	0	Yes
hh65	Female	5/1/2025	active		7	2	3	Yes	Oxytetracycline Diminazine	1							3	yes	6-10days	0	0	na	NA	0	0	na	NA	0	0	NA	0	0	na	NA	1	1	ye	6-10days	0	0	na	NA	Yes	Yes	Vaccinated before the onset of disease	1	0	0	Yes
hh66	Female	4/1/2025	active		10	5	3	Yes	Oxytetracycline	1							3	no	0 days	0	0	no	0 days	0	0	no	0 days	0			1	0	none	0 days	0	0	na		0	0	na	0 days	Yes	Yes	Vaccinated during the duasease period	0	1	0	Yes
hh67	Female	4/1/2025	active		5	3	1	Yes	Oxytetracycline	1							3	yes	6-10days	0	0	no	0 days	0	0	no	0 days	0			1	0	none	0 days	0	0	na		0	0	na	0 days	No	Yes	Vaccinated during the duasease period	0	1	0	Yes
hh68	Female	4/1/2025	not active	5/23/2025	5	2	0	Yes	Diminazine	0							0	na		0	0	na	NA	0	0	na	NA	0	0	NA	0	0	na	NA	1	1	none	0 days	0	0	na	NA	No	Yes	Vaccinated during the duasease period	0	1	0	Yes
hh69	Male	9/1/2024	not active	12/31/2025	60	20	3	Yes	Oxytetracycline pen&strep Dewormer	1							1	yes	3-5days	1	3	yes	3-5days	0	0	no	0 days	0			1	0	none	0 days	0	0	na		1	1	yes	3-5days	Yes	Yes	Vaccinated during the duasease period	0	1	0	Yes
hh70	Male	9/1/2024	not active	12/31/2025	10	2	0	Yes	Oxytetracycline pen&strep	1							3	no	0 days	1	4	no	0 days	0	0	na	NA	0	0	NA	0	0	na	NA	0	0	na	NA	0	0	na	NA	Yes	Yes	Vaccinated after the disease had settled	0	0	1	Yes
hh71	Male	5/26/2025	active		200	5	3	Yes	Oxytetracycline pen&strep	1							2	no	0 days	1	2	no	0 days	0	0	na	NA	0	0	NA	0	0	na	NA	0	0	na	NA	0	0	na	NA	Yes	Yes	Vaccinated after the disease had settled	0	0	1	Yes
hh72	Male	12/1/2023	active		500	250	20	Yes	Oxytetracycline pen&strep Tylosine Diminazine Dewormer	1							3	no	0 days	1	3	no	0 days	1	3	no	0 days	0			0	0	na	NA	1	3	none	0 days	1	1	no	0 days	Yes	Yes	Vaccinated after the disease had settled	0	0	1	Yes
hh73	Male	1/1/2022	active		400	400	290	Yes	Oxytetracycline	1							0	no	0 days	0	0	no	0 days	0	0	no	0 days	0			1	0	none	0 days	0	0	na		0	0	na	0 days	No	No					Yes
hh74	Male	10/1/2023	active		150	50	20	Yes	Oxytetracycline pen&strep Tylosine Diminazine	1							3	no	0 days	1	3	no	0 days	1	3	no	0 days	0	0	NA	1	0	none	0 days	1	1	none	0 days	0	0	na	0 days	No	Yes	Vaccinated during the duasease period	0	1	0	Yes
hh75	Male	10/15/2024	active		10	1	0	Yes	Oxytetracycline Multivitamin Diminazine Dewormer Other	1	20 percent	0	0	1	0	0	3	no	0 days	0		na		0		na		1	2	NA	0		na		1	1	none	0 days	1	2	no	0 days	Yes	Yes	Vaccinated after the disease had settled	0	0	1	Yes
hh76	Male	5/27/2025	active		20	6	3	No										na				na				na							na				na				na								Yes
hh77	Male	4/27/2025	not active	5/27/2025	10	3	0	Yes	Tylosine	0								na		0		na		1	2	no	0 days	0			0		na		0		na		0		na		Yes	Yes	Vaccinated after the disease had settled	0	0	1	Yes
hh78	Male	12/15/2024	not active	4/15/2025	15	2	0	Yes	Tylosine	0								na		0		na		1	3	no	0 days	0			0		na		0		na		0		na		Yes	Yes	Vaccinated after the disease had settled	0	0	1	Yes
hh79	Male	4/1/2025	not active	5/1/2025	40	24	16	Yes	Dont know (cant remember)	0								na		0		na		0		na		0			0		na		0		na		0		na		Yes	Yes	Vaccinated after the disease had settled	0	0	1	Yes
hh80	Male	7/1/2024	active		16	7	6	Yes	Oxytetracycline Diminazine	1	10 percent	0	1	0	0	0	2	yes	6-10days	0		na		0		na		0			0		na		1	1	ye	6-10days	0		na		Yes	Yes	Vaccinated during the disease period	0	1	0	Yes
hh81	Male	2/1/2025	not active	5/27/2025	10	2	0	Yes	Oxytetracycline Diminazine	1	Dont know	0	0	0	0	1	1	no	0 days	0		na		0		na		0			0		na		1	1	none	0 days	0		na		Yes	No					Yes
hh82	Male	11/1/2024	not active	1/1/2025	30	30	30	Yes	Dont know (cant remember)	0								na		0		na		0		na		0			0		na		0		na		0		na		No	Yes	Vaccinated after the disease had settled	0	0	1	Yes
hh83	Male	9/1/2024	not active	3/31/2025	10	3	1	Yes	Oxytetracycline	1	10 percent	0	1	0	0	0	2	no	0 days	0		na		0		na		0			0		na		0		na		0		na		Yes	Yes	Vaccinated after the disease had settled	0	0	1	No
hh84	Male	3/1/2025	active		5	2	3	Yes	Dont know (cant remember)	0								na		0		na		0		na		0			0		na		0		na		0		na		Yes	Yes	Vaccinated during the disease period	0	1	0	Yes
hh85	Male	6/15/2024	active		100	20	0	Yes	Oxytetracycline pen&strep Tylosine Dewormer	1	20 percent	0	0	1	0	0	5	no	0 days	1	3	no	0 days	1	3	no	0 days	0			0		na		0		na		1	1	no	0 days	Yes	No					Yes
hh86	Male	1/1/2024	not active	12/31/2024	200	10	105	Yes	Dont know (cant remember)	0								na		0		na		0		na		0			0		na		0		na		0		na		Yes	Yes	Vaccinated after the disease had settled	0	0	1	Yes
hh87	Male	1/1/2023	not active	11/30/2024	30	12	4	Yes	Tylosine Diminazine pen&strep	0								na		1	3	no	0 days	1	3	no	0 days	0			0		na		1	1	none	0 days	0		na		Yes	Yes	Vaccinated after the disease had settled	0	0	1	Yes
hh88	Male	5/28/2025	not active	3/28/2025	52	27	20	Yes	Tylosine pen&strep	0								na		1	2	no	0 days	1	3	no	0 days	0			0		na		0		na		0		na		No	Yes	Vaccinated after the disease had settled	0	0	1	Yes
hh89	Male	1/1/2023	active		40	11	4	Yes	Multivitamin Tylosine Dewormer	0								na		0		na		1	1	no	0 days	1	3	1-2days	0		na		0		na		1	8	no	0 days	Yes	No					Yes
hh90	Male	1/1/2023	active		20	6	5	Yes	Oxytetracycline Tylosine Multivitamin Dewormer	1	10 percent	0	1	0	0	0	4	no	0 days	0		na		1	10	no	0 days	1	1	0 days	0		na		0		na		1	8	no	0 days	No	No					Yes
hh91	Male	6/15/2024	active		100	15	10	Yes	Oxytetracycline pen&strep Tylosine Diminazine Dewormer Other	1	10 percent	0	1	0	0	0	4	no	0 days	1	4	no	0 days	1	4	no	0 days	0			0		na		1	3	none	0 days	1	1	no	0 days	Yes	No					Yes
hh92	Male	10/1/2024	active		25	20	15	Yes	Tylosine Oxytetracycline pen&strep	1	Dont know	0	0	0	0	1	2	yes	1-2days	1	2	yes	1-2days	1	2	yes	1-2days	0			0		na		0		na		0		na		No	No					Yes
hh93	Male	5/15/2023	active		15	4	1	Yes	Oxytetracycline Tylosine Dewormer	1	10 percent	0	1	0	0	0	2	no	0 days	0		na		1	1	no	0 days	0			0		na		0		na		1	1	no	0 days	Yes	No					Yes
hh94	Male	5/15/2023	active		120	18	3	Yes	Oxytetracycline Tylosine Multivitamin Dewormer	1	20 percent	0	0	1	0	0	3	no	0 days	0		na		1	4	no	0 days	1	1	0 days	0		na		0		na		1	1	no	0 days	Yes						Yes
hh95	Male	3/1/2025	active		140	10	2	No										na				na				na							na				na			na	na								No
[truncated: 8 more columns]
